# Supplementary material for: Update on Phytochemistry and Pharmacology of Naturally Occurring Resveratrol Oligomers
Source: Molecules. 2017 Nov 24;22(12):2050. doi: 10.3390/molecules22122050 (PMC6149893; doi:10.3390/molecules22122050)
Supplement: Supplementary File 1 [file molecules-22-02050-s001.zip]

Archive with 3 entries (2 files):
- Supplementary Files/
- Supplementary Files/Figures.doc
- Supplementary Files/table.docx
